# Supplementary material for: Crop and forest pest metawebs shift towards increased linkage and suitability overlap under climate change
Source: Commun Biol. 2020 May 11;3:233. doi: 10.1038/s42003-020-0962-9 (PMC7214431; doi:10.1038/s42003-020-0962-9)
Supplement: Supplementary file 2 — Supplementary Data 1 [file 42003_2020_962_MOESM2_ESM.xlsx]

## Sheet: Tabelle1
Species	Order	Category	Variable 1	Variable 2	Variable 3	Variable 4
Acleris variana	Lepidoptera	5	Min Temp	GDD	An precip	Precip season
Agrilus anxius	Coleoptera	5	Min Temp	GDD	An precip	Precip season
Agrilus planipennis	Coleoptera	5	Min Temp	GDD	An precip	Precip season
Aleurocanthus spiniferus	Hemiptera	1	Min Temp	GDD	An precip	Precip season
Aleurocanthus woglumi	Hemiptera	1	Min Temp	GDD	An precip	Precip season
Anastrepha fraterculus	Diptera	1	GDD	Temp season	NA	NA
Anastrepha ludens	Diptera	1	Min Temp	GDD	An precip	Precip season
Anastrepha obliqua	Diptera	1	GDD	Temp season	NA	NA
Anoplophora glabripennis	Coleoptera	5	Min Temp	GDD	An precip	Precip season
Anthonomus bisignifer	Coleoptera	1	Min Temp	GDD	An precip	Precip season
Anthonomus grandis	Coleoptera	2	Min Temp	GDD	An precip	Precip season
Anthonomus quadrigibbus	Coleoptera	1	Min Temp	GDD	An precip	Precip season
Anthonomus signatus	Coleoptera	1	Min Temp	GDD	An precip	Precip season
Bactericera cockerelli	Hemiptera	3	Min Temp	GDD	An precip	Precip season
Bactrocera cucumis	Diptera	3	Min Temp	GDD	An precip	Precip season
Bactrocera cucurbitae	Diptera	3	GDD	An precip	NA	NA
Bactrocera invadens	Diptera	1	GDD	An precip	NA	NA
Bactrocera latifrons	Diptera	3	Min Temp	GDD	An precip	Precip season
Bactrocera tryoni	Diptera	1	Min Temp	GDD	An precip	Precip season
Bactrocera zonata	Diptera	1	Min Temp	GDD	An precip	Precip season
Ceratitis rosa	Diptera	1	GDD	An precip	NA	NA
Choristoneura conflictana	Lepidoptera	5	Min Temp	GDD	An precip	Precip season
Choristoneura occidentalis	Lepidoptera	5	Min Temp	GDD	An precip	Precip season
Choristoneura rosaceana	Lepidoptera	4	Min Temp	GDD	An precip	Precip season
Conotrachelus nenuphar	Coleoptera	1	Min Temp	GDD	An precip	Precip season
Dacus ciliatus	Diptera	3	GDD	An precip	NA	NA
Dendroctonus adjunctus	Coleoptera	5	GDD	An precip	NA	NA
Dendroctonus brevicomis	Coleoptera	5	Min Temp	GDD	An precip	Precip season
Dendroctonus frontalis	Coleoptera	5	Min Temp	GDD	An precip	Precip season
Dendroctonus ponderosae	Coleoptera	5	Min Temp	GDD	An precip	Precip season
Dendroctonus pseudotsugae	Coleoptera	5	Min Temp	GDD	An precip	Precip season
Dendroctonus rufipennis	Coleoptera	5	Min Temp	GDD	An precip	Precip season
Dendrolimus superans	Lepidoptera	5	Min Temp	GDD	An precip	Precip season
Diabrotica barberi	Coleoptera	2	Min Temp	GDD	An precip	Precip season
Diabrotica speciosa	Coleoptera	2	GDD	An precip	Temp season	NA
Diabrotica undecimpunctata howardi	Coleoptera	4	Min Temp	GDD	An precip	Precip season
Diabrotica undecimpunctata undecimpunctata	Coleoptera	4	Min Temp	GDD	An precip	Precip season
Diaphorina citri	Hemiptera	1	Min Temp	GDD	An precip	Precip season
Epitrix cucumeris	Coleoptera	3	Min Temp	GDD	An precip	Precip season
Epitrix subcrinita	Coleoptera	3	Min Temp	GDD	An precip	Precip season
Euwallacea fornicatus	Coleoptera	5	Min Temp	GDD	An precip	Precip season
Gnathotrichus sulcatus	Coleoptera	5	GDD	An precip	NA	NA
Gonipterus scutellatus	Coleoptera	5	Min Temp	GDD	An precip	Precip season
Grapholita packardi	Lepidoptera	1	Min Temp	GDD	An precip	Precip season
Helicoverpa zea	Lepidoptera	4	Min Temp	GDD	An precip	Precip season
Heteronychus arator	Coleoptera	3	GDD	An precip	NA	NA
Homalodisca vitripennis	Hemiptera	1	Min Temp	GDD	An precip	Precip season
Ips calligraphus	Coleoptera	5	Min Temp	GDD	An precip	Precip season
Ips grandicollis	Coleoptera	5	Min Temp	GDD	An precip	Precip season
Ips pini	Coleoptera	5	Min Temp	GDD	An precip	Precip season
Leucinodes orbonalis	Lepidoptera	3	Min Temp	GDD	An precip	Precip season
Limonius californicus	Coleoptera	3	Min Temp	GDD	An precip	Precip season
Liriomyza sativae	Diptera	4	Min Temp	GDD	An precip	Precip season
Listronotus bonariensis	Coleoptera	2	Min Temp	GDD	An precip	Precip season
Lycorma delicatula	Hemiptera	1	Min Temp	GDD	An precip	Precip season
Lymantria mathura	Lepidoptera	4	Min Temp	GDD	An precip	Precip season
Maconellicoccus hirsutus	Hemiptera	4	Min Temp	GDD	An precip	Precip season
Malacosoma americanum	Lepidoptera	1	Min Temp	GDD	An precip	Precip season
Malacosoma disstria	Lepidoptera	5	Min Temp	GDD	An precip	Precip season
Massicus raddei	Coleoptera	1	Min Temp	GDD	An precip	Precip season
Megacopta cribraria	Hemiptera	2	Min Temp	GDD	An precip	Precip season
Melanotus communis	Coleoptera	3	Min Temp	GDD	An precip	Precip season
Metamasius hemipterus	Coleoptera	4	Min Temp	GDD	An precip	Precip season
Naupactus leucoloma	Coleoptera	4	Min Temp	GDD	An precip	Precip season
Naupactus xanthographus	Coleoptera	1	Min Temp	GDD	An precip	Precip season
Neodiprion abietis	Hymenoptera	5	Min Temp	GDD	An precip	Precip season
Oemona hirta	Coleoptera	4	GDD	An precip	NA	NA
Orgyia pseudotsugata	Lepidoptera	5	Min Temp	GDD	An precip	Precip season
Pissodes strobi	Coleoptera	5	Min Temp	GDD	An precip	Precip season
Platynota stultana	Lepidoptera	2	Min Temp	GDD	An precip	Precip season
Polygraphus proximus	Coleoptera	5	Min Temp	GDD	An precip	Precip season
Popilia japonica	Coleoptera	4	Min Temp	GDD	An precip	Precip season
Pseudacysta perseae	Hemiptera	1	Min Temp	GDD	An precip	Precip season
Rhagoletis mendax	Diptera	1	Min Temp	GDD	An precip	Precip season
Rhagoletis pomonella	Diptera	1	Min Temp	GDD	An precip	Precip season
Rhynchophorus palmarum	Coleoptera	5	Min Temp	GDD	An precip	Precip season
Saperda candida	Coleoptera	1	Min Temp	GDD	An precip	Precip season
Scirtothrips dorsalis	Thysanoptera	4	Min Temp	GDD	An precip	Precip season
Spodoptera eridania	Lepidoptera	4	GDD	An precip	NA	NA
Spodoptera frugiperda	Lepidoptera	4	Min Temp	GDD	An precip	Precip season
Spodoptera litura	Lepidoptera	4	Min Temp	GDD	An precip	Precip season
Strauzia longipennis	Diptera	2	Min Temp	GDD	An precip	Precip season
Tecia solanivora	Lepidoptera	3	GDD	An precip	Temp season	NA
Thaumatotibia leucotreta	Lepidoptera	1	Min Temp	GDD	An precip	Precip season
Trioza erytreae	Hemiptera	1	Min Temp	GDD	An precip	Precip season
Xylosandrus compactus	Coleoptera	1	Min Temp	GDD	An precip	Precip season
Xylosandrus crassiusculus	Coleoptera	4	Min Temp	GDD	An precip	Precip season
Zaprionus indianus	Diptera	1	GDD	An precip	NA	NA
Zaprionus tuberculatus	Diptera	1	GDD	An precip	NA	NA
