# Supplementary material for: Crop and forest pest metawebs shift towards increased linkage and suitability overlap under climate change
Source: Commun Biol. 2020 May 11;3:233. doi: 10.1038/s42003-020-0962-9 (PMC7214431; doi:10.1038/s42003-020-0962-9)
Supplement: Supplementary file 3 — Supplementary Data 2 [file 42003_2020_962_MOESM3_ESM.xlsx]

## Sheet: Tabelle1
Species	Category	Variable 1	Variable 2
almond	1	Min Temp	GDD
apple	1	Min Temp	GDD
apricot	1	Min Temp	GDD
blueberry	1	Min Temp	GDD
carob	1	Min Temp	GDD
cherry	1	Min Temp	GDD
cranberry	1	Min Temp	GDD
gooseberry	1	Min Temp	GDD
grape	1	Min Temp	GDD
kiwi	1	Min Temp	GDD
peachetc	1	Min Temp	GDD
pear	1	Min Temp	GDD
plum	1	Min Temp	GDD
rasberry	1	Min Temp	GDD
sourcherry	1	Min Temp	GDD
strawberry	1	Min Temp	GDD
tangetc	1	Min Temp	GDD
fig	1	Min Temp	GDD
avocado	1	Min Temp	GDD
cashew	1	Min Temp	GDD
citrusnes	1	Min Temp	GDD
date	1	Min Temp	GDD
grapefruitetc	1	Min Temp	GDD
groundnut	1	Min Temp	GDD
karite	1	Min Temp	GDD
lemonlime	1	Min Temp	GDD
mango	1	Min Temp	GDD
olive	1	Min Temp	GDD
orange	1	Min Temp	GDD
papaya	1	Min Temp	GDD
persimmon	1	Min Temp	GDD
pineapple	1	Min Temp	GDD
pistachio	1	Min Temp	GDD
plantain	1	Min Temp	GDD
quince	1	Min Temp	GDD
areca	2	Min Temp	GDD
barley	2	Min Temp	GDD
bean	2	Min Temp	GDD
broadbean	2	Min Temp	GDD
buckwheat	2	Min Temp	GDD
castor	2	Min Temp	GDD
chickpea	2	Min Temp	GDD
cowpea	2	Min Temp	GDD
maize	2	Min Temp	GDD
oats	2	Min Temp	GDD
pea	2	Min Temp	GDD
pigeonpea	2	Min Temp	GDD
rapeseed	2	Min Temp	GDD
rice	2	Min Temp	GDD
rye	2	Min Temp	GDD
sorghum	2	Min Temp	GDD
soybean	2	Min Temp	GDD
triticale	2	Min Temp	GDD
wheat	2	Min Temp	GDD
alfalfa	3	Min Temp	GDD
beetfor	3	Min Temp	GDD
cabbage	3	Min Temp	GDD
carrot	3	Min Temp	GDD
cassava	3	Min Temp	GDD
cauliflower	3	Min Temp	GDD
chilleetc	3	Min Temp	GDD
clover	3	Min Temp	GDD
cucumberetc	3	Min Temp	GDD
eggplant	3	Min Temp	GDD
grassnes	3	Min Temp	GDD
greenbean	2	Min Temp	GDD
greencorn	2	Min Temp	GDD
greenpea	2	Min Temp	GDD
lettuce	3	Min Temp	GDD
melonetc	3	Min Temp	GDD
okra	3	Min Temp	GDD
onion	3	Min Temp	GDD
potato	3	Min Temp	GDD
pumpkinetc	3	Min Temp	GDD
spinach	3	Min Temp	GDD
swedefor	3	Min Temp	GDD
sweetpotato	3	Min Temp	GDD
taro	3	Min Temp	GDD
tomato	3	Min Temp	GDD
turnipfor	3	Min Temp	GDD
watermelon	3	Min Temp	GDD
cinnamon	4	Min Temp	GDD
cocoa	4	Min Temp	GDD
coconut	4	Min Temp	GDD
coffee	4	Min Temp	GDD
cotton	4	Min Temp	GDD
flax	4	Min Temp	GDD
hemp	4	Min Temp	GDD
kapokseed	4	Min Temp	GDD
oilpalm	4	Min Temp	GDD
pimento	4	Min Temp	GDD
ramie	4	Min Temp	GDD
rubber	4	Min Temp	GDD
sugarcane	4	Min Temp	GDD
sunflower	4	Min Temp	GDD
tobacco	4	Min Temp	GDD
Abies alba	5	An precip	GDD
Acer campestre	5	An precip	GDD
Acer platanoides	5	An precip	GDD
Acer pseudoplatanus	5	An precip	GDD
Alnus glutinosa	5	An precip	GDD
Betula pendula	5	An precip	GDD
Castanea sativa	5	An precip	GDD
Corylus avellana	5	An precip	GDD
Eucalyptus globulus	5	An precip	GDD
Fagus sylvatica	5	An precip	GDD
Fraxinus excelsior	5	An precip	GDD
Juglans regia	5	An precip	GDD
Larix decidua	5	An precip	GDD
Picea abies	5	An precip	GDD
Pinus nigra	5	An precip	GDD
Pinus pinaster	5	An precip	GDD
Pinus pinea	5	An precip	GDD
Pinus sylvestris	5	An precip	GDD
Populus alba	5	An precip	GDD
Populus nigra	5	An precip	GDD
Populus tremula	5	An precip	GDD
Prunus avium	5	An precip	GDD
Pseudotsuga menziesii	5	An precip	GDD
Quercus petraea	5	An precip	GDD
Quercus robur	5	An precip	GDD
Quercus suber	5	An precip	GDD
Robinia pseudoacacia	5	An precip	GDD
Salix alba	5	An precip	GDD
Tilia cordata	5	An precip	GDD
Ulmus laevis	5	An precip	GDD
