# Supplementary material for: Crop and forest pest metawebs shift towards increased linkage and suitability overlap under climate change
Source: Commun Biol. 2020 May 11;3:233. doi: 10.1038/s42003-020-0962-9 (PMC7214431; doi:10.1038/s42003-020-0962-9)
Supplement: Supplementary file 4 — Supplementary Data 3 [file 42003_2020_962_MOESM4_ESM.xlsx]

## Sheet: Tabelle1
Species name	AUC	TSS	tss.threshold
Acleris variana	0.8009	0.5605	0.3307
Agrilus anxius	0.8535	0.6377	0.3962
Agrilus planipennis	0.959	0.8118	0.5347
Aleurocanthus spiniferus	0.8887	0.7315	0.386
Aleurocanthus woglumi	0.9124	0.7883	0.3656
Anastrepha ludens	0.8677	0.6808	0.4299
Anoplophora glabripennis	0.8783	0.6562	0.4054
Anthonomus bisignifer	0.9737	0.9129	0.377
Anthonomus grandis	0.8904	0.6899	0.402
Anthonomus quadrigibbus	0.7682	0.4983	0.3979
Anthonomus signatus	0.7912	0.6034	0.4516
Bactericera cockerelli	0.9255	0.7254	0.478
Bactrocera cucumis	0.9249	0.7757	0.4612
Bactrocera latifrons	0.8174	0.5482	0.436
Bactrocera tryoni	0.9302	0.7687	0.5479
Bactrocera zonata	0.8493	0.5571	0.4596
Choristoneura conflictana	0.8087	0.5833	0.3609
Choristoneura occidentalis	0.8832	0.6679	0.463
Choristoneura rosaceana	0.8879	0.6393	0.4176
Conotrachelus nenuphar	0.859	0.6467	0.3586
Dendroctonus brevicomis	0.8823	0.6885	0.4099
Dendroctonus frontalis	0.89	0.7075	0.3694
Dendroctonus ponderosae	0.7966	0.499	0.4323
Dendroctonus pseudotsugae	0.8363	0.5779	0.4242
Dendroctonus rufipennis	0.8442	0.5657	0.4356
Dendrolimus superans	0.8973	0.7921	0.4996
Diabrotica barberi	0.9824	0.9121	0.3881
Diabrotica undecimpunctata howardi	0.8505	0.599	0.3981
Diabrotica undecimpunctata undecimpunctata	0.9766	0.8907	0.4419
Diaphorina citri	0.8584	0.6093	0.4361
Epitrix cucumeris	0.9052	0.7346	0.4392
Epitrix subcrinita	0.9608	0.848	0.428
Euwallacea fornicatus	0.8042	0.6321	0.4829
Gonipterus scutellatus	0.8985	0.7028	0.4125
Grapholita packardi	0.8936	0.7149	0.4467
Helicoverpa zea	0.8702	0.5821	0.4816
Homalodisca vitripennis	0.9713	0.8453	0.4206
Ips calligraphus	0.7984	0.5481	0.4888
Ips grandicollis	0.9177	0.7105	0.4496
Ips pini	0.8989	0.6819	0.5206
Leucinodes orbonalis	0.9097	0.7505	0.5007
Limonius californicus	0.8326	0.5638	0.4392
Liriomyza sativae	0.8988	0.6747	0.4077
Listronotus bonariensis	0.8877	0.7082	0.3901
Lycorma delicatula	0.9666	0.8468	0.3582
Lymantria mathura	0.9381	0.7945	0.44
Maconellicoccus hirsutus	0.9388	0.7754	0.3846
Malacosoma americanum	0.9725	0.8425	0.6019
Malacosoma disstria	0.9462	0.75	0.5034
Massicus raddei	0.9281	0.8768	0.5304
Megacopta cribraria	0.9843	0.9221	0.4146
Melanotus communis	0.8533	0.6871	0.4449
Metamasius hemipterus	0.9937	0.9545	0.4083
Naupactus leucoloma	0.9263	0.7265	0.4179
Naupactus xanthographus	0.9322	0.7718	0.4723
Neodiprion abietis	0.9229	0.7877	0.3857
Orgyia pseudotsugata	0.7699	0.5643	0.3768
Pissodes strobi	0.8304	0.6493	0.3558
Platynota stultana	0.9607	0.8794	0.5311
Polygraphus proximus	0.9809	0.9236	0.4528
Popilia japonica	0.9773	0.8585	0.5781
Pseudacysta perseae	0.9263	0.7942	0.4091
Rhagoletis mendax	0.8488	0.6429	0.4137
Rhagoletis pomonella	0.9195	0.7233	0.4141
Rhynchophorus palmarum	0.9717	0.8825	0.3985
Saperda candida	0.8577	0.6631	0.4414
Scirtothrips dorsalis	0.786	0.5174	0.3705
Spodoptera frugiperda	0.8917	0.6621	0.4795
Spodoptera litura	0.9135	0.7054	0.5139
Strauzia longipennis	0.866	0.6499	0.4057
Thaumatotibia leucotreta	0.905	0.7377	0.3684
Trioza erytreae	0.9284	0.784	0.416
Xylosandrus compactus	0.9607	0.8687	0.498
Xylosandrus crassiusculus	0.886	0.6758	0.4881
Anastrepha fraterculus	0.7829	0.4472	0.4493
Anastrepha obliqua	0.7263	0.3435	0.4555
Bactrocera invadens	0.7962	0.4672	0.4793
Ceratitis rosa	0.8458	0.54	0.4835
Dacus ciliatus	0.8287	0.5295	0.4757
Diabrotica speciosa	0.8051	0.5333	0.5333
Gnathotrichus sulcatus	0.7851	0.4825	0.4061
Heteronychus arator	0.9425	0.8274	0.418
Oemona hirta	0.9361	0.8192	0.496
Spodoptera eridania	0.8251	0.6246	0.3625
Tecia solanivora	0.9694	0.9087	0.415
Bactrocera cucurbitae	0.8335	0.5694	0.419
Dendroctonus adjunctus	0.7264	0.4053	0.3989
Zaprionus tuberculatus	0.7311	0.4425	0.3991
Zaprionus indianus	0.8133	0.5389	0.4392
