# Supplementary material for: Crop and forest pest metawebs shift towards increased linkage and suitability overlap under climate change
Source: Commun Biol. 2020 May 11;3:233. doi: 10.1038/s42003-020-0962-9 (PMC7214431; doi:10.1038/s42003-020-0962-9)
Supplement: Supplementary file 5 — Supplementary Data 4 [file 42003_2020_962_MOESM5_ESM.xlsx]

## Sheet: Tabelle1
Species name	AUC	TSS	tss.threshold
almond	0.9291	0.7611	0.5451
apple	0.8828	0.5979	0.5503
apricot	0.8483	0.5454	0.5076
blueberry	0.8881	0.6556	0.5673
carob	0.9227	0.7268	0.5467
cherry	0.8437	0.5492	0.5266
cranberry	0.9733	0.8911	0.6226
gooseberry	0.9392	0.7915	0.4983
grape	0.8938	0.6564	0.5425
kiwi	0.8742	0.6504	0.553
peachetc	0.8639	0.5998	0.5306
pear	0.8836	0.6094	0.5779
plum	0.8563	0.5903	0.4539
rasberry	0.9197	0.7147	0.553
sourcherry	0.9333	0.7456	0.5799
strawberry	0.8822	0.6561	0.5653
tangetc	0.8033	0.4769	0.5587
fig	0.8556	0.5845	0.5772
avocado	0.8431	0.5828	0.4794
cashew	0.7784	0.449	0.4969
citrusnes	0.815	0.536	0.5589
date	0.8724	0.603	0.5114
grapefruitetc	0.8653	0.5636	0.5493
groundnut	0.8212	0.5143	0.5188
karite	0.8295	0.5666	0.5074
lemonlime	0.8047	0.4811	0.5496
mango	0.8171	0.4927	0.5663
olive	0.9352	0.7516	0.5485
orange	0.8673	0.6053	0.5353
papaya	0.8127	0.4782	0.5343
persimmon	0.8869	0.6183	0.4864
pineapple	0.7534	0.3707	0.5132
pistachio	0.8864	0.6568	0.5697
plantain	0.8018	0.4828	0.4836
quince	0.8674	0.6204	0.5843
areca	0.7822	0.4615	0.4727
barley	0.891	0.6567	0.5082
bean	0.7407	0.3617	0.4765
broadbean	0.8056	0.5021	0.5563
buckwheat	0.8378	0.5625	0.5036
castor	0.9282	0.7145	0.4904
chickpea	0.8225	0.5076	0.447
cowpea	0.8659	0.5851	0.5869
maize	0.8489	0.5802	0.5042
oats	0.8709	0.6434	0.5126
pea	0.8697	0.6166	0.4521
pigeonpea	0.8617	0.5791	0.5707
rapeseed	0.8556	0.6071	0.4733
rice	0.7901	0.4548	0.5469
rye	0.9281	0.7368	0.5923
sorghum	0.8143	0.4683	0.5284
soybean	0.8417	0.5255	0.5229
triticale	0.909	0.7022	0.5739
wheat	0.8113	0.4874	0.4897
alfalfa	0.8373	0.5539	0.5094
beetfor	0.8822	0.6521	0.4569
cabbage	0.8804	0.6097	0.5397
carrot	0.8431	0.5678	0.5116
cassava	0.7212	0.3409	0.5315
cauliflower	0.8816	0.6613	0.5976
chilleetc	0.8549	0.5796	0.5141
clover	0.9293	0.7441	0.5424
cucumberetc	0.8344	0.5212	0.4986
eggplant	0.8141	0.5183	0.5403
grassnes	0.8993	0.6626	0.5429
greenbean	0.795	0.4711	0.4922
greencorn	0.8092	0.4823	0.5734
greenpea	0.7931	0.4325	0.4921
lettuce	0.8836	0.6554	0.5099
melonetc	0.8221	0.5239	0.5182
okra	0.8392	0.5488	0.5078
onion	0.8017	0.4604	0.5116
potato	0.831	0.5112	0.491
pumpkinetc	0.77	0.4017	0.5407
spinach	0.868	0.6001	0.4903
swedefor	0.952	0.8535	0.5777
sweetpotato	0.8524	0.5524	0.5134
taro	0.8543	0.5921	0.5196
tomato	0.8254	0.5264	0.5317
turnipfor	0.9278	0.8009	0.628
watermelon	0.8661	0.5903	0.4994
cinnamon	0.8796	0.6302	0.5176
cocoa	0.8311	0.5108	0.5666
coconut	0.8417	0.5267	0.5204
coffee	0.8323	0.5424	0.4703
cotton	0.8323	0.5036	0.5068
flax	0.8139	0.5198	0.5019
hemp	0.8232	0.5288	0.5454
kapokseed	0.8192	0.5386	0.3957
oilpalm	0.8787	0.5976	0.5056
pimento	0.7671	0.3985	0.4918
ramie	0.8116	0.5341	0.5228
rubber	0.8263	0.5111	0.5192
sugarcane	0.8036	0.4483	0.535
sunflower	0.8731	0.6087	0.561
tobacco	0.8415	0.532	0.5034
Abies alba	0.8266	0.5003	0.5136
Acer campestre	0.8665	0.6407	0.5361
Acer platanoides	0.7991	0.5265	0.4749
Acer pseudoplatanus	0.7878	0.474	0.4721
Alnus glutinosa	0.8347	0.5812	0.4631
Betula pendula	0.7237	0.3835	0.4264
Castanea sativa	0.9307	0.7639	0.5176
Corylus avellana	0.8795	0.6388	0.446
Eucalyptus globulus	0.9531	0.812	0.5011
Fagus sylvatica	0.8575	0.6018	0.4299
Fraxinus excelsior	0.8648	0.6664	0.4527
Juglans regia	0.9413	0.7682	0.5156
Larix decidua	0.8811	0.6008	0.5109
Picea abies	0.7593	0.4346	0.489
Pinus nigra	0.7466	0.3877	0.5004
Pinus pinaster	0.8722	0.5906	0.47
Pinus pinea	0.9209	0.7314	0.4678
Pinus sylvestris	0.786	0.4906	0.4551
Populus alba	0.7556	0.4332	0.4823
Populus nigra	0.7877	0.5002	0.4889
Populus tremula	0.8113	0.5243	0.4902
Prunus avium	0.9123	0.7319	0.4486
Pseudotsuga menziesii	0.8801	0.6455	0.5606
Quercus petraea	0.9161	0.7508	0.4724
Quercus robur	0.8853	0.6989	0.4148
Quercus suber	0.9167	0.7267	0.4797
Robinia pseudoacacia	0.9053	0.6709	0.5956
Salix alba	0.9097	0.6868	0.5417
Tilia cordata	0.8494	0.6235	0.5022
Ulmus laevis	0.8526	0.6265	0.5073
