# Supplementary material for: Crop and forest pest metawebs shift towards increased linkage and suitability overlap under climate change
Source: Commun Biol. 2020 May 11;3:233. doi: 10.1038/s42003-020-0962-9 (PMC7214431; doi:10.1038/s42003-020-0962-9)
Supplement: Supplementary file 6 — Supplementary Data 5 [file 42003_2020_962_MOESM6_ESM.xlsx]

## Sheet: Tabelle1
Species name	2020	2100	change	change in %
almond	1.03241e+06	4.00052e+06	2.96811e+06	293.752
apple	3.25443e+06	4.25785e+06	1.00342e+06	31.0394
apricot	2.34235e+06	5.2991e+06	2.95675e+06	126.824
blueberry	3.52584e+06	480630	-3.04521e+06	-87.175
carob	1.74266e+06	4.66725e+06	2.9246e+06	167.76
cherry	3.81422e+06	3.77129e+06	-42922.5	0.457031
cranberry	627159	230315	-396844	-41.9896
gooseberry	4.39917e+06	2.02778e+06	-2.37139e+06	-53.7211
grape	2.118e+06	5.07298e+06	2.95498e+06	140.847
kiwi	2.78529e+06	4.77642e+06	1.99113e+06	109.915
peachetc	2.36052e+06	4.24302e+06	1.8825e+06	82.9495
pear	1.40441e+06	2.9078e+06	1.50339e+06	104.574
plum	3.16404e+06	4.37425e+06	1.21021e+06	38.0346
rasberry	3.84061e+06	2.42505e+06	-1.41556e+06	-36.9356
sourcherry	3.75943e+06	2.69169e+06	-1067749	-28.1663
strawberry	2.93512e+06	3.06382e+06	128709	8.65468
tangetc	2.89946e+06	4.74621e+06	1.84675e+06	65.5299
fig	2.08394e+06	5.155e+06	3.07106e+06	148.981
avocado	465485	2.56102e+06	2.09553e+06	472.407
cashew	0	3196.96	3196.96	NA
citrusnes	0	1644.59	1644.59	NA
date	102379	152628	50249.2	48.735
grapefruitetc	92174.4	842568	750393	1074.16
groundnut	481039	2.35187e+06	1.87083e+06	436.534
karite	0	0	0	NA
lemonlime	358290	745684	387394	126.315
mango	0	7121.55	7121.55	Inf
olive	883921	3.70473e+06	2.82081e+06	319.61
orange	209650	1265377	1.05573e+06	545.758
papaya	49028.8	133.787	-48895	-99.7058
persimmon	2.04396e+06	4.32752e+06	2.28357e+06	110.569
pineapple	756.998	829.242	72.2437	NA
pistachio	443666	2.02624e+06	1.58258e+06	353.337
plantain	5.6134e+06	5.61532e+06	1925.8	0.0343425
quince	2.1941e+06	3.60838e+06	1.41428e+06	64.6968
areca	1.39587e+06	2.0019e+06	606036	934.654
barley	5.48732e+06	3.85637e+06	-1.63095e+06	-29.6389
bean	3.79063e+06	4.52734e+06	736709	20.1069
broadbean	5.13626e+06	4.55999e+06	-576271	-10.7794
buckwheat	4.16489e+06	4.32432e+06	159432	3.9525
castor	0	0	0	NA
chickpea	406918	88460.6	-318458	Inf
cowpea	0	0	0	NA
maize	4.99247e+06	4.31889e+06	-673573	-13.2331
oats	5.46828e+06	3.06621e+06	-2.40207e+06	-43.9758
pea	5.36241e+06	3.73945e+06	-1.62296e+06	-30.1233
pigeonpea	0	18791.9	18791.9	Inf
rapeseed	2.99188e+06	3.2007e+06	208822	6.1392
rice	631264	2.4964e+06	1.86514e+06	283.079
rye	3.77454e+06	912504	-2.86204e+06	-75.9983
sorghum	518294	2.75777e+06	2239475	479.841
soybean	1.44663e+06	4.30181e+06	2.85517e+06	197.487
triticale	3.96934e+06	1.96357e+06	-2005763	-50.6239
wheat	5.33883e+06	4.88125e+06	-457582	-8.51823
greenbean	3.16391e+06	4.28219e+06	1.11828e+06	41.1523
greencorn	3.39522e+06	2.89771e+06	-497517	-12.3622
greenpea	2.90456e+06	3.54758e+06	643013	22.944
alfalfa	4.13985e+06	4.49196e+06	352115	9.84173
beetfor	1.62486e+06	717533	-907324	-55.7544
cabbage	1.47894e+06	3.7815e+06	2.30256e+06	157.768
carrot	4.20953e+06	4.46027e+06	250736	6.13281
cassava	3839.8	2677.13	-1162.67	135.819
cauliflower	511607	2.3629e+06	1.85129e+06	353.624
chilleetc	2.15829e+06	4.04736e+06	1.88907e+06	89.2725
clover	2.43972e+06	1.49935e+06	-940373	-39.7945
cucumberetc	2.0505e+06	4.25928e+06	2.20877e+06	107.012
eggplant	1.05946e+06	3.10588e+06	2.04642e+06	195.879
grassnes	2.83874e+06	2.66049e+06	-178255	-3.46149
lettuce	1.29569e+06	2.31281e+06	1017120	82.9838
melonetc	2.11006e+06	4.0114e+06	1.90134e+06	90.2884
okra	0	18503.1	18503.1	Inf
onion	2.91256e+06	4.22848e+06	1.31592e+06	48.0266
potato	5.29423e+06	4.22921e+06	-1.06502e+06	-19.8893
pumpkinetc	2.0536e+06	3.90714e+06	1.85354e+06	86.8546
spinach	1.63808e+06	4.20262e+06	2.56453e+06	155.549
swedefor	481069	48163.3	-432906	-91.0177
sweetpotato	1.83425e+06	5.16148e+06	3.32723e+06	181.978
taro	1799.19	9430.88	7631.68	417.208
tomato	2.80667e+06	4.02838e+06	1.22171e+06	44.3834
turnipfor	430497	142689	-287807	-65.2444
watermelon	1.49187e+06	4.66072e+06	3.16886e+06	211.668
cinnamon	29.8225	127.215	97.3926	NA
cocoa	0	1017.31	1017.31	NA
coconut	0	598.771	598.771	NA
coffee	51993	155256	103263	247.172
cotton	359196	2.74274e+06	2.38355e+06	697.476
flax	5.16373e+06	4.53397e+06	-629761	-12.2432
hemp	2.51335e+06	3.79037e+06	1.27702e+06	52.7953
kapokseed	977.971	0	-977.971	-100
oilpalm	0	189.694	189.694	NA
pimento	183152	1.44507e+06	1.26192e+06	734.411
ramie	1.79244e+06	5.27214e+06	3.4797e+06	195.335
rubber	0	0	0	NA
sugarcane	27787.9	627016	599228	3747.27
sunflower	3.47054e+06	3.74668e+06	276140	10.6135
tobacco	2.61204e+06	4.00746e+06	1.39541e+06	54.8537
Abies alba	1.27199e+06	326330	-945660	-72.9476
Acer campestre	7.01714e+06	7.42525e+06	408104	5.91615
Acer platanoides	5.6141e+06	5.10862e+06	-505472	-8.94751
Acer pseudoplatanus	3.68802e+06	3.19374e+06	-494279	-12.8068
Alnus glutinosa	5.16955e+06	5.69139e+06	521845	10.0753
Betula pendula	5.25941e+06	2.75096e+06	-2.50845e+06	-47.6074
Castanea sativa	3.30089e+06	5.39437e+06	2.09348e+06	63.6747
Corylus avellana	4.59806e+06	4.1017e+06	-496360	-10.7836
Eucalyptus globulus	621525	2.4519e+06	1.83038e+06	298.759
Fagus sylvatica	4.05382e+06	3.55233e+06	-501487	-12.6108
Fraxinus excelsior	6.15383e+06	6.25974e+06	105905	1.69774
Juglans regia	5.06759e+06	5.9466e+06	879014	17.3755
Larix decidua	755533	167251	-588282	-77.8055
Picea abies	3.43153e+06	790050	-2641479	-77.1569
Pinus nigra	3.59449e+06	5.15563e+06	1.56114e+06	44.3396
Pinus pinaster	1.89893e+06	4.61318e+06	2.71425e+06	142.912
Pinus pinea	686962	2.94567e+06	2.25871e+06	328.534
Pinus sylvestris	4.65076e+06	1.41893e+06	-3.23183e+06	-69.5208
Populus alba	4.28361e+06	7.44197e+06	3.15836e+06	73.7436
Populus nigra	6.81768e+06	8.12405e+06	1.30637e+06	19.1984
Populus tremula	7.00938e+06	4.88383e+06	-2.12556e+06	-30.3828
Prunus avium	5.47276e+06	6.01329e+06	540524	9.86228
Pseudotsuga menziesii	3.97105e+06	3.14378e+06	-827270	-20.9844
Quercus petraea	5.10228e+06	6.01811e+06	915830	17.9371
Quercus robur	5.85835e+06	5.51107e+06	-347272	-5.91518
Quercus suber	1.03721e+06	4.37816e+06	3.34095e+06	320.424
Robinia pseudoacacia	3.7364e+06	4.33495e+06	598547	16.3042
Salix alba	4.41536e+06	4.87058e+06	455219	10.2764
Tilia cordata	6.16629e+06	5.02966e+06	-1.13664e+06	-18.2926
Ulmus laevis	5.81275e+06	4.30549e+06	-1.50725e+06	-25.7486
