# Supplementary material for: Crop and forest pest metawebs shift towards increased linkage and suitability overlap under climate change
Source: Commun Biol. 2020 May 11;3:233. doi: 10.1038/s42003-020-0962-9 (PMC7214431; doi:10.1038/s42003-020-0962-9)
Supplement: Supplementary file 7 — Supplementary Data 6 [file 42003_2020_962_MOESM7_ESM.xlsx]

## Sheet: Tabelle1
Species name	2020	2100	change	change in %
almond	995735	1.97471e+06	978974	99.4703
apple	3.06269e+06	4.53781e+06	1.47512e+06	48.8104
apricot	2.35427e+06	3.92272e+06	1.56845e+06	66.0455
blueberry	3.62219e+06	2.19902e+06	-1.42316e+06	-40.2448
carob	1.72094e+06	3.05832e+06	1.33738e+06	76.9472
cherry	4.1283e+06	4.29339e+06	165096	3.96469
cranberry	546602	645084	98482.5	46.2374
gooseberry	4.49139e+06	4.00259e+06	-488792	-10.8735
grape	2.15335e+06	3.70415e+06	1.5508e+06	72.4024
kiwi	2.45954e+06	3.71729e+06	1.25775e+06	58.6385
peachetc	2.42327e+06	3.78222e+06	1.35894e+06	55.7807
pear	1.0844e+06	2.12965e+06	1.04524e+06	96.3052
plum	3.45684e+06	4.12975e+06	672917	19.8895
rasberry	3.94717e+06	4.18045e+06	233283	6.11115
sourcherry	3.76015e+06	4.14116e+06	381006	10.1012
strawberry	3.02004e+06	3.72793e+06	707886	24.8114
tangetc	2.64147e+06	4.80552e+06	2.16405e+06	82.1055
fig	2.09821e+06	3.59894e+06	1.50073e+06	71.1844
avocado	442700	924957	482257	108.593
cashew	0	0	0	NA
citrusnes	0	0	0	NA
date	95848.7	65524.6	-30324.2	-32.3668
grapefruitetc	88096.5	301692	213596	264.376
groundnut	360224	1.28089e+06	920664	271.596
karite	0	0	0	NA
lemonlime	301835	520810	218976	78.6876
mango	0	0	0	NA
olive	861744	1.74889e+06	887142	102.755
orange	200688	442228	241539	123.209
papaya	49311.7	0	-49311.7	-100
persimmon	1.98764e+06	3.50163e+06	1.51399e+06	76.0373
pineapple	430.808	921.49	490.682	NA
pistachio	456366	1.29111e+06	834747	187.789
plantain	5.6151e+06	5.61534e+06	233.033	0.00415061
quince	2.44074e+06	3.64033e+06	1.19959e+06	48.9566
areca	1.22561e+06	1.1462e+06	-79405.1	12221.1
barley	5.48391e+06	5.31956e+06	-164349	-2.99301
bean	3.98614e+06	5.01922e+06	1.03308e+06	26.1625
broadbean	4.52342e+06	5.45958e+06	936158	22.4771
buckwheat	4.13222e+06	4.9855e+06	853284	20.8369
castor	17.2218	0	-17.2218	NA
chickpea	359196	246317	-112879	NA
cowpea	0	0	0	NA
maize	5.01677e+06	5.36186e+06	345094	6.88229
oats	5.48437e+06	4.98056e+06	-503806	-9.18009
pea	5.34072e+06	5.20853e+06	-132188	-2.46872
pigeonpea	0	146.127	146.127	NA
rapeseed	3.36875e+06	3.89672e+06	527968	16.4127
rice	578871	1.38954e+06	810670	141.058
rye	3.76068e+06	2.71136e+06	-1.04932e+06	-28.0978
sorghum	479848	1.60167e+06	1.12182e+06	230.581
soybean	1.34438e+06	2.65754e+06	1.31316e+06	100.645
triticale	4.33367e+06	3.09428e+06	-1.2394e+06	-28.4947
wheat	5.34113e+06	5.54605e+06	204924	3.84789
greenbean	3.34953e+06	4.21603e+06	866509	26.3584
greencorn	3.27202e+06	4.07624e+06	804214	25.4116
greenpea	3.09599e+06	4.42324e+06	1.32725e+06	44.3874
alfalfa	3.83984e+06	5.23373e+06	1.39389e+06	37.9437
beetfor	1.89612e+06	1.31206e+06	-584058	-30.6677
cabbage	1.49157e+06	2.73104e+06	1.23948e+06	83.0245
carrot	4.51635e+06	5.06198e+06	545633	12.0553
cassava	3853.85	29.7555	-3824.09	-99.3365
cauliflower	478411	1.20387e+06	725463	151.451
chilleetc	2.19006e+06	3.25506e+06	1.065e+06	48.6296
clover	2.72804e+06	2.16034e+06	-567700	-20.8349
cucumberetc	1.94361e+06	3.22453e+06	1.28092e+06	64.4833
eggplant	1.01795e+06	1.91181e+06	893863	88.3362
grassnes	3.03153e+06	3.51187e+06	480346	16.4642
lettuce	1.26128e+06	1.60753e+06	346248	26.6767
melonetc	2.11873e+06	3.20826e+06	1.08952e+06	50.3885
okra	0	233.011	233.011	NA
onion	2.97753e+06	3.69537e+06	717839	24.3865
potato	5.34912e+06	5.39875e+06	49636.2	0.967071
pumpkinetc	2.10992e+06	2.77552e+06	665606	31.1538
spinach	1.49226e+06	2.58342e+06	1.09116e+06	73.1151
swedefor	604391	119702	-484689	-79.6395
sweetpotato	1.49359e+06	3.51652e+06	2.02293e+06	135.217
taro	1527.14	9465.87	7938.72	298.654
tomato	2.87024e+06	3.64415e+06	773906	26.7003
turnipfor	490471	296651	-193820	-37.8841
watermelon	1.33013e+06	2.74396e+06	1.41383e+06	105.755
cinnamon	0	405.547	405.547	NA
cocoa	0	0	0	NA
coconut	0	0	0	NA
coffee	50060.2	95797.9	45737.8	104.511
cotton	305475	1.41742e+06	1.11195e+06	364.759
flax	5.20442e+06	5.51295e+06	308528	5.93108
hemp	2.72109e+06	3.96713e+06	1.24604e+06	46.518
kapokseed	189.094	0	-189.094	NA
oilpalm	0	0	0	NA
pimento	92344.6	289947	197602	385.123
ramie	1.47741e+06	4.10012e+06	2.62271e+06	181.053
rubber	0	0	0	NA
sugarcane	28341	176611	148270	1139.11
sunflower	3.5683e+06	4.54749e+06	979189	27.9384
tobacco	2.54101e+06	3.6105e+06	1.06948e+06	41.5007
Abies alba	1.49248e+06	919435	-573044	-37.6072
Acer campestre	6.95324e+06	7.54181e+06	588561	8.48154
Acer platanoides	5.6083e+06	5.79806e+06	189763	3.38643
Acer pseudoplatanus	3.86841e+06	4.01833e+06	149919	4.10225
Alnus glutinosa	5.19808e+06	5.8296e+06	631517	12.2188
Betula pendula	5.28677e+06	4.54025e+06	-746520	-14.1147
Castanea sativa	3.30971e+06	4.64514e+06	1.33543e+06	40.2826
Corylus avellana	4.61475e+06	5.04661e+06	431864	9.40348
Eucalyptus globulus	625882	1.19415e+06	568266	91.1044
Fagus sylvatica	4.01338e+06	4.34787e+06	334489	8.31827
Fraxinus excelsior	6.10433e+06	6.6344e+06	530068	8.72317
Juglans regia	4.9801e+06	5.88865e+06	908552	18.8526
Larix decidua	902889	400497	-502392	-54.9849
Picea abies	3.32637e+06	2.01419e+06	-1.31219e+06	-39.4686
Pinus nigra	3.77206e+06	5.09495e+06	1.32289e+06	35.5377
Pinus pinaster	1.92157e+06	2.99066e+06	1.06909e+06	55.6045
Pinus pinea	647680	1.31897e+06	671285	101.48
Pinus sylvestris	4.59577e+06	3.17287e+06	-1.4229e+06	-31.0249
Populus alba	4.36513e+06	5828611	1.46348e+06	33.5334
Populus nigra	6.8947e+06	7.64645e+06	751745	10.9343
Populus tremula	6.98886e+06	6.30471e+06	-684154	-9.7952
Prunus avium	5.41298e+06	6.20602e+06	793043	14.6701
Pseudotsuga menziesii	3.98662e+06	4.22588e+06	239254	6.05086
Quercus petraea	4.99466e+06	5.8287e+06	834040	16.7908
Quercus robur	5.89244e+06	6.2351e+06	342663	5.84096
Quercus suber	1.05743e+06	2.0202e+06	962775	90.702
Robinia pseudoacacia	3.73901e+06	4.50431e+06	765301	21.1412
Salix alba	4.34758e+06	5.03386e+06	686277	15.8552
Tilia cordata	6.23468e+06	6.16042e+06	-74260.5	-1.19923
Ulmus laevis	5.89235e+06	5.63634e+06	-256015	-4.32364
