# Supplementary material for: Crop and forest pest metawebs shift towards increased linkage and suitability overlap under climate change
Source: Commun Biol. 2020 May 11;3:233. doi: 10.1038/s42003-020-0962-9 (PMC7214431; doi:10.1038/s42003-020-0962-9)
Supplement: Supplementary file 8 — Supplementary Data 7 [file 42003_2020_962_MOESM8_ESM.xlsx]

## Sheet: Tabelle1
Species name	Native range	Invasive range	Records
Acleris variana	North America		Full
Agrilus anxius	North Amercia	Southern Africa	Full
Agrilus planipennis	East Asia	North America	Full
Aleurocanthus spiniferus	South Asia	Africa, Australia	No records in Africa and Australia
Aleurocanthus woglumi	South Asia	Africa, North America, Central America, South America, Oceania	Only 2 records from native range
Anastrepha fraterculus	South America, Central America		Full
Anastrepha ludens	Central America		Full
Anastrepha obliqua	South America, Central America		Full
Anoplophora glabripennis	China	North America	Only 3 records in North America, 2 records in Europe
Anthonomus bisignifer	Japan	Russia	Native range only
Anthonomus grandis	Central America	North America, South America	Full
Anthonomus quadrigibbus	North America		Full
Anthonomus signatus	North America		Full
Bactericera cockerelli	North America	Central America; New Zealand	Full
Bactrocera cucumis	Australia		Full
Bactrocera cucurbitae	South Asia	Africa	Full
Bactrocera invadens	Sri lanka	Africa	Full
Bactrocera latifrons	Asia	Africa, Hawaii	Full
Bactrocera tryoni	Austalia		Full
Bactrocera zonata	Asia	West Asia, Africa	Full
Ceratitis rosa	East and South Africa		Full
Choristoneura conflictana	North America		Full
Choristoneura freemani	North America		Full
Choristoneura rosaceana	North America		Full
Conotrachelus nenuphar	North America		Full
Dacus ciliatus	Africa, Asia		Full
Dendroctonus adjunctus	North America		Full
Dendroctonus brevicomis	North America		Full
Dendroctonus frontalis	North America, Central America		Full
Dendroctonus ponderosae	North America		Full
Dendroctonus pseudotsugae	North America		Full
Dendroctonus rufipennis	North America		Full
Dendrolimus superans	Japan, Russia		Only 4 records in Russia
Diabrotica barberi	North America		Full
Diabrotica speciosa	South America		Full
Diabrotica undecimpunctata howardi	North America		Full
Diabrotica undecimpunctata undecimpunctata	North America		Full
Diaphorina citri	South Asia	South America, Central America, North America, East Africa	No records from Africa
Epitrix cucumeris	North America	Central America	Full
Epitrix subcrinita	North America	South America	Native range only
Euwallacea fornicatus	Asia	North America, Central America, Oceania	No records from Central America
Gnathotrichus sulcatus	North America	Central America	Full
Gonipterus scutellatus	Australia	South America, Africa, Southern Europe	No records from South America
Grapholita packardi	North America		Full
Helicoverpa zea	North America, Central America, South America		Only 1 record in South America
Heteronychus arator	Africa, Oceania		Full
Homalodisca vitripennis	North America		Full
Ips calligraphus	North America, Central America	Philippines	Native range only
Ips grandicollis	North America, Central America	Oceania	Only 3 records in Oceania
Ips pini	North America		Full
Leucinodes orbonalis	Asia, Oceania		Only 3 records in Oceania
Limonius californicus	North America		Full
Liriomyza sativae	China	Africa, North America, Central America, South America, Oceania	Invasive range only
Listronotus bonariensis	South America	Oceania	Full
Lycorma delicatula	Asia	North America	Only 4 records in North America
Lymantria mathura	Russia, East Asia		Full
Maconellicoccus hirsutus	Southern Asia	Africa, Oceania, North America, Central America, South America	No records in Asia and only 1 record in Africa
Malacosoma americanum	North America		Full
Malacosoma disstria	North America		Full
Massicus raddei	China, Japan	Russia	Only two records not from Japan
Megacopta cribraria	Asia	North America	Invasive range only
Melanotus communis	North America	Melanotus communis	Full
Metamasius hemipterus	Central America, South America	Africa	Native range only
Naupactus leucoloma	South America	North America, Australia, South Africa	Only 1 records from Africa
Naupactus xanthographus	South America		Full
Neodiprion abietis	North America		Full
Oemona hirta	New Zealand		Full
Orgyia pseudotsugata	North America		Full
Pissodes strobi	North America		Full
Platynota stultana	North America		Full
Polygraphus proximus	Russia, East Asia		Full
Popilia japonica	Japan	North America, Russia, Southern Europe	No records in Russia
Pseudacysta perseae	North America, Central America, South America	Portugal	No records in Soth America
Rhagoletis mendax	North America		Full
Rhagoletis pomonella	Western USA	Eastern USA	Full
Rhynchophorus palmarum	Central America, South America		Full
Saperda candida	North America	German Island	Full
Scirtothrips dorsalis	South Asia, Oceania	South Africa, Hawaii, Carribean, Israel	No records from South Africa and Hawaii
Spodoptera eridania	South America	North America, Central America	Only 4 records in South America
Spodoptera frugiperda	South America	Africa, Asia	No records in Asia
Spodoptera litura	South Asia	East Asia, Oceania	Full
Strauzia longipennis	North America	Germany (1 record)	Full
Tecia solanivora	Central America, South America	Tenerifa	Full
Thaumatotibia leucotreta	Africa		Full
Trioza erytreae	Africa	Saudi-Arabia, Portugal	Full
Xylosandrus compactus	Asia	Africa, North America, Central America, South America, Oceania	Invasive range only
Xylosandrus crassiusculus	Asia	Africa, North America, Central America, Oceania	No records in Oceania and little records in Asia and Africa
Zaprionus indianus	Africa	Asia, North America, Central America, South America, Southern Europe	No records in Europe
Zaprionus tuberculatus	Africa	Mediterranean	Only 1 record in Italy
